# Supplementary material for: Unravelling social status in the first medieval military order of the Iberian Peninsula using isotope analysis
Source: Sci Rep. 2024 May 14;14:11074. doi: 10.1038/s41598-024-61792-y (PMC11094010; doi:10.1038/s41598-024-61792-y)
Supplement: Supplementary file 2 — Supplementary Information 2. [file 41598_2024_61792_MOESM2_ESM.zip]

Archive with 2 entries (2 files):
- Sup. Mat. 1 Zorita de los Canes.R
- __MACOSX/._Sup. Mat. 1 Zorita de los Canes.R
