# Supplementary material for: Unravelling social status in the first medieval military order of the Iberian Peninsula using isotope analysis
Source: Sci Rep. 2024 May 14;14:11074. doi: 10.1038/s41598-024-61792-y (PMC11094010; doi:10.1038/s41598-024-61792-y)
Supplement: Supplementary file 2 — Supplementary Information 2. [file 41598_2024_61792_MOESM2_ESM.zip › Sup. Mat. 1 Zorita de los Canes.R]

R version 4.3.1 (2023-06-16) -- "Beagle Scouts"
Copyright (C) 2023 The R Foundation for Statistical Computing
Platform: x86_64-apple-darwin20 (64-bit)

R is free software and comes with ABSOLUTELY NO WARRANTY.
You are welcome to redistribute it under certain conditions.
Type 'license()' or 'licence()' for distribution details.

Natural language support but running in an English locale

R is a collaborative project with many contributors.
Type 'contributors()' for more information and
'citation()' on how to cite R or R packages in publications.

Type 'demo()' for some demos, 'help()' for on-line help, or
'help.start()' for an HTML browser interface to help.
Type 'q()' to quit R.

[Workspace loaded from ~/.RData]

> library(simmr)
Loading required package: R2jags
Loading required package: rjags
Loading required package: coda
Linked to JAGS 4.3.2
Loaded modules: basemod,bugs

Attaching package: ‘R2jags’

The following object is masked from ‘package:coda’:
  
  traceplot

Loading required package: ggplot2
> simmr_in <- simmr_load(mixtures = mix, source_names = s_names, source_means = s_means, source_sds = s_sds)
> plot(simmr_in)
> plot(simmr_in,
       +      xlab = expression(paste(delta^13, "C (per mille)",
                                      +                              sep = ""
                                      +      )),
       +      ylab = expression(paste(delta^15, "N (per mille)",
                                      +                              sep = ""
                                      +      )),
       +      title = "Zorita de los Canes"
       + )
> p <- plot(simmr_in,
            +           xlab = expression(paste(delta^13, "C (per mille)", sep = "")),
            +           ylab = expression(paste(delta^15, "N (per mille)", sep = "")),
            +           title = "Zorita de los Canes",
            +           mix_name = "Human"
            + )
> simmr_out <- simmr_mcmc(simmr_in)
module glm loaded
Compiling model graph
Resolving undeclared variables
Allocating nodes
Graph information:
  Observed stochastic nodes: 46
Unobserved stochastic nodes: 11
Total graph size: 229

Initializing model

|++++++++++++++++++++++++++++++++++++++++++++++++++| 100%
|**************************************************| 100%
Warning message:
  In drawGTree(x) : reached elapsed time limit
> simmr_out <- simmr_mcmc(simmr_in)
Compiling model graph
Resolving undeclared variables
Allocating nodes
Graph information:
  Observed stochastic nodes: 46
Unobserved stochastic nodes: 11
Total graph size: 229

Initializing model

|++++++++++++++++++++++++++++++++++++++++++++++++++| 100%
|**************************************************| 100%
> summary(simmr_out, type = "diagnostics")

Summary for 1

R-hat values - these values should all be close to 1.

If not, try a longer run of simmr_mcmc.

deviance             C3 plants             C4 plants        Sus domesticus 
1                     1                     1                     1 
Oryctolagus cuniculus            Bos taurus         Gallus Gallus            Ovicaprine 
1                     1                     1                     1 
Marine Fish       Freshwater Fish              sd[d13C]              sd[d15N] 
1                     1                     1                     1 
> post_pred <- posterior_predictive(simmr_out)
Compiling model graph
Resolving undeclared variables
Allocating nodes
Graph information:
  Observed stochastic nodes: 46
Unobserved stochastic nodes: 57
Total graph size: 275

Initializing model

|++++++++++++++++++++++++++++++++++++++++++++++++++| 100%
|**************************************************| 100%
> print(post_pred)
$table
interval.1 interval.2  data outside
1  -18.500044  -17.48718 -18.2   FALSE
2  -18.485194  -17.50407 -19.1    TRUE
3  -18.482556  -17.51322 -18.4   FALSE
4  -18.492927  -17.53092 -17.7   FALSE
5  -18.484839  -17.49494 -18.1   FALSE
6  -18.475643  -17.49389 -17.6   FALSE
7  -18.507894  -17.47914 -17.7   FALSE
8  -18.509633  -17.50918 -18.3   FALSE
9  -18.491941  -17.50696 -18.4   FALSE
10 -18.481958  -17.47496 -18.3   FALSE
11 -18.491900  -17.50079 -17.7   FALSE
12 -18.497395  -17.53134 -18.4   FALSE
13 -18.482228  -17.48756 -17.4    TRUE
14 -18.497417  -17.53045 -18.1   FALSE
15 -18.484546  -17.47732 -18.3   FALSE
16 -18.475562  -17.50017 -17.5    TRUE
17 -18.482735  -17.49108 -18.6    TRUE
18 -18.504877  -17.49293 -18.2   FALSE
19 -18.507828  -17.49968 -18.5   FALSE
20 -18.449160  -17.46758 -16.3    TRUE
21 -18.511714  -17.50518 -17.6   FALSE
22 -18.479042  -17.50383 -17.4    TRUE
23 -18.489020  -17.47291 -18.5    TRUE
24   4.771179   10.41323  11.3    TRUE
25   4.852296   10.55204   9.8   FALSE
26   4.796197   10.51848  11.3    TRUE
27   4.843996   10.36685  10.8    TRUE
28   4.851199   10.53607  12.4    TRUE
29   4.721166   10.44246  10.9    TRUE
30   4.917471   10.65233  13.2    TRUE
31   4.831069   10.48434  11.0    TRUE
32   4.773632   10.43950  12.5    TRUE
33   4.830670   10.49877  11.7    TRUE
34   4.810601   10.52440  10.7    TRUE
35   4.879133   10.47420  11.0    TRUE
36   4.654560   10.45295  12.8    TRUE
37   4.578012   10.63493  11.2    TRUE
38   4.699231   10.50057  11.6    TRUE
39   4.934029   10.69744  12.3    TRUE
40   4.951981   10.44997  11.9    TRUE
41   4.914241   10.45478  13.1    TRUE
42   4.879772   10.53314   9.8   FALSE
43   4.801746   10.48081  11.2    TRUE
44   4.584006   10.43639  10.9    TRUE
45   4.705466   10.54103  12.0    TRUE
46   4.973236   10.55619   9.4   FALSE

$prop_outside
[1] 0.5869565

> prior_viz(simmr_out)
> summary(simmr_out, type = "statistics")

Summary for 1

mean    sd
deviance              172.509 5.012
C3 plants               0.068 0.057
C4 plants               0.063 0.043
Sus domesticus          0.138 0.126
Oryctolagus cuniculus   0.057 0.050
Bos taurus              0.063 0.048
Gallus Gallus           0.316 0.182
Ovicaprine              0.092 0.085
Marine Fish             0.138 0.053
Freshwater Fish         0.066 0.036
sd[d13C]                0.441 0.168
sd[d15N]                4.291 0.805
> summary(simmr_out, type = "quantiles")

Summary for 1

2.5%     25%     50%     75%   97.5%
deviance              163.910 168.956 171.989 175.604 183.606
C3 plants               0.008   0.028   0.051   0.092   0.217
C4 plants               0.008   0.029   0.053   0.087   0.166
Sus domesticus          0.010   0.043   0.096   0.191   0.473
Oryctolagus cuniculus   0.007   0.022   0.042   0.076   0.194
Bos taurus              0.007   0.027   0.049   0.086   0.187
Gallus Gallus           0.024   0.159   0.318   0.470   0.637
Ovicaprine              0.008   0.032   0.064   0.125   0.327
Marine Fish             0.029   0.101   0.142   0.177   0.232
Freshwater Fish         0.011   0.038   0.062   0.089   0.145
sd[d13C]                0.148   0.322   0.433   0.546   0.803
sd[d15N]                2.982   3.722   4.206   4.748   6.141
> plot(simmr_out, type = "density")
> plot(simmr_out, type = "matrix")
Registered S3 method overwritten by 'GGally':
  method from   
+.gg   ggplot2

> compare_sources(simmr_out,
                  +                 source_names = c("C3 plants", "C4 plants", "Sus domesticus", "Oryctolagus cuniculus", "Bos taurus", "Gallus Gallus", "Ovicaprine", "Marine Fish", "Freshwater Fish")
                  + )
Most popular orderings are as follows:
  
  Gallus Gallus > Marine Fish > Ovicaprine > Freshwater Fish > C3 plants > Sus domesticus > Bos taurus > Oryctolagus cuniculus > C4 plants 
0.0014 
Gallus Gallus > Ovicaprine > Marine Fish > Freshwater Fish > C4 plants > Oryctolagus cuniculus > C3 plants > Sus domesticus > Bos taurus 
0.0011 
Gallus Gallus > Sus domesticus > Marine Fish > Freshwater Fish > Ovicaprine > Bos taurus > C3 plants > Oryctolagus cuniculus > C4 plants 
0.0011 
Gallus Gallus > Bos taurus > Marine Fish > Sus domesticus > C3 plants > Oryctolagus cuniculus > C4 plants > Freshwater Fish > Ovicaprine 
0.0008 
Gallus Gallus > Marine Fish > C3 plants > Freshwater Fish > Ovicaprine > C4 plants > Sus domesticus > Oryctolagus cuniculus > Bos taurus 
0.0008 
Gallus Gallus > Marine Fish > C3 plants > Sus domesticus > Freshwater Fish > Oryctolagus cuniculus > C4 plants > Bos taurus > Ovicaprine 
0.0008 
Gallus Gallus > Marine Fish > Freshwater Fish > Sus domesticus > Bos taurus > Oryctolagus cuniculus > Ovicaprine > C3 plants > C4 plants 
0.0008 
Gallus Gallus > Marine Fish > Oryctolagus cuniculus > Freshwater Fish > C4 plants > Ovicaprine > Bos taurus > C3 plants > Sus domesticus 
0.0008 
Gallus Gallus > Marine Fish > Ovicaprine > Oryctolagus cuniculus > Freshwater Fish > C3 plants > Sus domesticus > C4 plants > Bos taurus 
0.0008 
Gallus Gallus > Marine Fish > Ovicaprine > Oryctolagus cuniculus > Sus domesticus > Freshwater Fish > Bos taurus > C3 plants > C4 plants 
0.0008 
Gallus Gallus > Marine Fish > Ovicaprine > Oryctolagus cuniculus > Sus domesticus > Freshwater Fish > C3 plants > Bos taurus > C4 plants 
0.0008 
Gallus Gallus > Marine Fish > Sus domesticus > C3 plants > Freshwater Fish > Oryctolagus cuniculus > Bos taurus > Ovicaprine > C4 plants 
0.0008 
Gallus Gallus > Marine Fish > Sus domesticus > C3 plants > Freshwater Fish > Ovicaprine > Bos taurus > Oryctolagus cuniculus > C4 plants 
0.0008 
Gallus Gallus > Marine Fish > Sus domesticus > Freshwater Fish > Ovicaprine > Oryctolagus cuniculus > C4 plants > C3 plants > Bos taurus 
0.0008 
Gallus Gallus > Marine Fish > Sus domesticus > Oryctolagus cuniculus > Freshwater Fish > C3 plants > C4 plants > Ovicaprine > Bos taurus 
0.0008 
Gallus Gallus > Marine Fish > Sus domesticus > Ovicaprine > C3 plants > Freshwater Fish > Bos taurus > Oryctolagus cuniculus > C4 plants 
0.0008 
Sus domesticus > Marine Fish > Oryctolagus cuniculus > Gallus Gallus > Ovicaprine > Freshwater Fish > Bos taurus > C4 plants > C3 plants 
0.0008 
C3 plants > Marine Fish > Sus domesticus > Freshwater Fish > Ovicaprine > Gallus Gallus > C4 plants > Oryctolagus cuniculus > Bos taurus 
0.0006 
Gallus Gallus > Bos taurus > Freshwater Fish > Marine Fish > Ovicaprine > C3 plants > C4 plants > Sus domesticus > Oryctolagus cuniculus 
0.0006 
Gallus Gallus > Bos taurus > Marine Fish > Freshwater Fish > Sus domesticus > C4 plants > Ovicaprine > C3 plants > Oryctolagus cuniculus 
0.0006 
Gallus Gallus > Bos taurus > Marine Fish > Oryctolagus cuniculus > Sus domesticus > Ovicaprine > Freshwater Fish > C4 plants > C3 plants 
0.0006 
Gallus Gallus > Bos taurus > Marine Fish > Ovicaprine > C3 plants > Oryctolagus cuniculus > C4 plants > Freshwater Fish > Sus domesticus 
0.0006 
Gallus Gallus > Bos taurus > Marine Fish > Sus domesticus > C4 plants > C3 plants > Oryctolagus cuniculus > Freshwater Fish > Ovicaprine 
0.0006 
Gallus Gallus > Bos taurus > Marine Fish > Sus domesticus > Freshwater Fish > Oryctolagus cuniculus > Ovicaprine > C4 plants > C3 plants 
0.0006 
Gallus Gallus > Bos taurus > Marine Fish > Sus domesticus > Ovicaprine > Freshwater Fish > Oryctolagus cuniculus > C4 plants > C3 plants 
0.0006 
Gallus Gallus > Bos taurus > Sus domesticus > Marine Fish > Freshwater Fish > C4 plants > Ovicaprine > C3 plants > Oryctolagus cuniculus 
0.0006 
Gallus Gallus > Freshwater Fish > Marine Fish > C4 plants > Bos taurus > Oryctolagus cuniculus > Sus domesticus > Ovicaprine > C3 plants 
0.0006 
Gallus Gallus > Freshwater Fish > Sus domesticus > Marine Fish > C4 plants > Ovicaprine > Bos taurus > Oryctolagus cuniculus > C3 plants 
0.0006 
Gallus Gallus > Marine Fish > Bos taurus > C3 plants > Freshwater Fish > C4 plants > Sus domesticus > Ovicaprine > Oryctolagus cuniculus 
0.0006 
Gallus Gallus > Marine Fish > Bos taurus > C3 plants > Ovicaprine > C4 plants > Oryctolagus cuniculus > Freshwater Fish > Sus domesticus 
0.0006 
> simmr_out_combine <- combine_sources(simmr_out,
                                       +                                      to_combine = c("Sus domesticus", "Oryctolagus cuniculus", "Bos taurus", "Gallus Gallus", "Ovicaprine"),
                                       +                                      new_source_name = "Terrestrial Fauna"
                                       + )
> plot(simmr_out_combine$input)
> plot(simmr_out_combine,
       +      type = "boxplot",
       +      title = "simmr output: combined sources"
       + )
